# Supplementary material for: Primula sunhangii (Primulaceae): a new species from Hubei, Central China
Source: PhytoKeys. 2020 Aug 21;156:103–12. doi: 10.3897/phytokeys.156.49137 (PMC7455574; doi:10.3897/phytokeys.156.49137)
Supplement: XML Treatment for Primula sunhangii [file phytokeys.156.49137-treatment1.xml]

<!DOCTYPE tp:taxon-treatment
  PUBLIC "-//TaxonX//DTD Taxonomic Treatment Publishing DTD v0 20100105//EN" "tax-treatment-NSO.dtd">
<tp:taxon-treatment xmlns:tp="http://www.plazi.org/taxpub"><tp:treatment-meta><kwd-group><label>Taxon classification</label><kwd><named-content xmlns:xlink="http://www.w3.org/1999/xlink" content-type="kingdom">Plantae</named-content></kwd><kwd><named-content xmlns:xlink="http://www.w3.org/1999/xlink" content-type="order">Ericales</named-content></kwd><kwd><named-content xmlns:xlink="http://www.w3.org/1999/xlink" content-type="family">Primulaceae</named-content></kwd></kwd-group><mixed-citation publication-type="journal"><person-group><name><surname>Sun</surname><given-names>Jiao</given-names></name><name><surname>Zhang</surname><given-names>Dai-Gui</given-names></name><name><surname>Huang</surname><given-names>Xian-Han</given-names></name><name><surname>Tojibaev</surname><given-names>Komiljon</given-names></name><name><surname>Yang</surname><given-names>Jing-Yuan</given-names></name><name><surname>Wang</surname><given-names>Heng-Chang</given-names></name><name><surname>Deng</surname><given-names>Tao</given-names></name></person-group><article-title><italic><tp:taxon-name><tp:taxon-name-part taxon-name-part-type="genus" reg="Primula">Primula</tp:taxon-name-part> <tp:taxon-name-part taxon-name-part-type="species" reg="sunhangii">sunhangii</tp:taxon-name-part></tp:taxon-name></italic> (<tp:taxon-name><tp:taxon-name-part taxon-name-part-type="family">Primulaceae</tp:taxon-name-part></tp:taxon-name>): a new species from Hubei, Central China</article-title><source>PhytoKeys</source><day>21</day><month>8</month><year>2020</year><volume>156</volume><fpage>103</fpage><lpage>112</lpage><pub-id pub-id-type="doi">10.3897/phytokeys.156.49137</pub-id></mixed-citation></tp:treatment-meta><tp:nomenclature><tp:taxon-name><object-id xmlns:xlink="http://www.w3.org/1999/xlink" content-type="arpha" xlink:type="simple">B72835F5-5478-53F7-9B24-90B5F70739C2</object-id>
            <tp:taxon-name-part taxon-name-part-type="genus" reg="Primula">Primula</tp:taxon-name-part>
            <tp:taxon-name-part taxon-name-part-type="species" reg="sunhangii">sunhangii</tp:taxon-name-part>
            <object-id xmlns:xlink="http://www.w3.org/1999/xlink" content-type="ipni" xlink:type="simple">urn:lsid:ipni.org:names:77211168-1</object-id>
          </tp:taxon-name><tp:taxon-authority>T. Deng, D. G. Zhang &amp; Jiao Sun</tp:taxon-authority><tp:taxon-status xmlns:xlink="http://www.w3.org/1999/xlink" xlink:type="simple">sp. nov.</tp:taxon-status></tp:nomenclature><tp:treatment-sec sec-type="material" id="SECID0EMNAC"><title>Type.</title><p>China, Hubei Province, Shennongjia Forestry District, Hongping, Dashuping. <named-content xmlns:xlink="http://www.w3.org/1999/xlink" content-type="dwc:verbatimCoordinates" xlink:type="simple"><named-content content-type="geo-json" specific-use="{&#34;type&#34;:&#34;Point&#34;,&#34;coordinates&#34;:[110.266833,31.444500]}" id="NCID0EVNAC" xlink:type="simple">31°26.67'N, 110°16.01'E</named-content></named-content> Alt. 2877 m. 5 Jun 2011, D. G. Zhang et al. Zdg20110605023 (Holotype <bold><named-content xmlns:xlink="http://www.w3.org/1999/xlink" content-type="dwc:institutional_code" xlink:type="simple">KUN</named-content></bold>!) (Fig. <xref ref-type="fig" rid="F1">1</xref>). – <bold><italic>Isotype</italic></bold>: China, Hubei Province, Shennongjia Forestry District, Hongping, Dashuping. <named-content xmlns:xlink="http://www.w3.org/1999/xlink" content-type="dwc:verbatimCoordinates" xlink:type="simple"><named-content content-type="geo-json" specific-use="{&#34;type&#34;:&#34;Point&#34;,&#34;coordinates&#34;:[110.266833,31.444500]}" id="NCID0EKOAC" xlink:type="simple">31°26.67'N, 110°16.01'E</named-content></named-content> Alt. 2877 m. 5 Jun 2011, D. G. Zhang et al. Zdg20110605023 (<bold><named-content xmlns:xlink="http://www.w3.org/1999/xlink" content-type="dwc:institutional_code" xlink:type="simple">JIU</named-content></bold>!).</p><fig id="F1" position="float" orientation="portrait"><object-id xmlns:xlink="http://www.w3.org/1999/xlink" content-type="doi" xlink:type="simple">10.3897/phytokeys.156.49137.figure1</object-id><object-id xmlns:xlink="http://www.w3.org/1999/xlink" content-type="arpha" xlink:type="simple">7BC88C77-8FF2-5EFF-8097-1F3192FDBF23</object-id><label>Figure 1.</label><caption><p>Holotype of <italic><tp:taxon-name><tp:taxon-name-part taxon-name-part-type="genus" reg="Primula">Primula</tp:taxon-name-part> <tp:taxon-name-part taxon-name-part-type="species" reg="sunhangii">sunhangii</tp:taxon-name-part></tp:taxon-name></italic> T. Deng, D. G. Zhang &amp; Jiao Sun, sp. nov.</p></caption><graphic xmlns:xlink="http://www.w3.org/1999/xlink" xlink:href="phytokeys-156-103-g001.jpg" position="float" orientation="portrait" xlink:type="simple" id="oo_444819.jpg"><uri content-type="original_file" xlink:type="simple">https://binary.pensoft.net/fig/444819</uri></graphic></fig></tp:treatment-sec><tp:treatment-sec sec-type="diagnosis" id="SECID0ENPAC"><title>Diagnosis.</title><p><italic><tp:taxon-name><tp:taxon-name-part taxon-name-part-type="genus" reg="Primula">Primula</tp:taxon-name-part> <tp:taxon-name-part taxon-name-part-type="species" reg="sunhangii">sunhangii</tp:taxon-name-part></tp:taxon-name></italic> is similar to <italic><tp:taxon-name><tp:taxon-name-part taxon-name-part-type="genus" reg="Primula">P.</tp:taxon-name-part> <tp:taxon-name-part taxon-name-part-type="species" reg="involucrata">involucrata</tp:taxon-name-part></tp:taxon-name></italic> in glabrous, efarinose, ovate leaves, and lanceolate bracts base prolonged below into auriculate appendage and its length. But it differs from <italic><tp:taxon-name><tp:taxon-name-part taxon-name-part-type="genus" reg="Primula">P.</tp:taxon-name-part> <tp:taxon-name-part taxon-name-part-type="species" reg="involucrata">involucrata</tp:taxon-name-part></tp:taxon-name></italic> in the following characters: glabrous sepal, cylindrical calyx and capsule, truncate or acute leaves base, and shorter scape (at most 3 times the leaves).</p></tp:treatment-sec><tp:treatment-sec sec-type="description" id="SECID0EVAAE"><title>Description.</title><p>Herbs perennial, glabrous, efarinose. Leaves 5–10, all basal in a rosette; petiole green, basal white to pink, 1–5.6 cm long, 0.2–0.4 cm diam.; leaf blade green, ovate or oblong, 0.8–4.8 cm long, 0.5–2 cm wide, papery, base truncate or acute, margin entire or slightly denticulate, apex obtuse to rounded. Scapes 5–19 cm in length; umbels 2–4-flowered; bracts 5, lanceolate, 5–10 mm long, 1–3 mm wide, membranous, base prolonged below into 3–6 mm auriculate appendage. Pedicel 0.5–3.5 cm. Calyx 5–7 mm in length, 3 mm diam., cylindrical, parted to 1/4 to 1/3; lobes lanceolate, apex narrowly acute. Corolla funnel-form, pink or purple; tube 8–10 mm in length, 8–10 mm diam., limb 1–2 cm diam.; lobes obovate, deeply emarginated apex.</p><p>Pin flowers: corolla tube ca. 8.5 mm; stamens ca. 3.5 mm above base of corolla tube; the style is not or slightly exerted.</p><p>Thrum flowers: corolla tube ca. 1 cm; stamens toward apex of corolla tube; the style is slightly shorter than calyx.</p><p>Capsule cylindric, apex irregular dehisces. (Fig. <xref ref-type="fig" rid="F2">2</xref>)</p></tp:treatment-sec><tp:treatment-sec sec-type="distribution" id="SECID0ECBAE"><title>Distribution and habitat.</title><p>Fissures of rocks on mountain slopes; ca. 2,800 m. Shennongding (Hongping, Shennongjia, Hubei), Laojunshan (Muyu, Shennongjia, Hubei). (Fig. <xref ref-type="fig" rid="F3">3</xref>)</p><fig id="F2" position="float" orientation="portrait"><object-id xmlns:xlink="http://www.w3.org/1999/xlink" content-type="doi" xlink:type="simple">10.3897/phytokeys.156.49137.figure2</object-id><object-id xmlns:xlink="http://www.w3.org/1999/xlink" content-type="arpha" xlink:type="simple">10C757EB-02CF-5D35-A5E3-E9D067D27EF0</object-id><label>Figure 2.</label><caption><p>Images of live <italic><tp:taxon-name><tp:taxon-name-part taxon-name-part-type="genus" reg="Primula">Primula</tp:taxon-name-part> <tp:taxon-name-part taxon-name-part-type="species" reg="sunhangii">sunhangii</tp:taxon-name-part></tp:taxon-name></italic> T. Deng, D. G. Zhang &amp; Jiao Sun, sp. nov. <bold>A</bold> habitat <bold>B</bold> inflorescence <bold>C</bold> leaves <bold>D</bold> flower, front and back side <bold>E</bold> toot. Scale bars: 1 cm in (<bold>C, D, E</bold>). Photographer: Qun Liu.</p></caption><graphic xmlns:xlink="http://www.w3.org/1999/xlink" xlink:href="phytokeys-156-103-g002.jpg" position="float" orientation="portrait" xlink:type="simple" id="oo_444820.jpg"><uri content-type="original_file" xlink:type="simple">https://binary.pensoft.net/fig/444820</uri></graphic></fig><fig id="F3" position="float" orientation="portrait"><object-id xmlns:xlink="http://www.w3.org/1999/xlink" content-type="doi" xlink:type="simple">10.3897/phytokeys.156.49137.figure3</object-id><object-id xmlns:xlink="http://www.w3.org/1999/xlink" content-type="arpha" xlink:type="simple">AC727703-E6BC-5D0C-9B36-5A71AE9901AC</object-id><label>Figure 3.</label><caption><p>Distribution of <italic><tp:taxon-name><tp:taxon-name-part taxon-name-part-type="genus" reg="Prunus">Prunus</tp:taxon-name-part> <tp:taxon-name-part taxon-name-part-type="species" reg="sunhangii">sunhangii</tp:taxon-name-part></tp:taxon-name></italic> T. Deng, D. G. Zhang &amp; Jiao Sun.</p></caption><graphic xmlns:xlink="http://www.w3.org/1999/xlink" xlink:href="phytokeys-156-103-g003.jpg" position="float" orientation="portrait" xlink:type="simple" id="oo_444821.jpg"><uri content-type="original_file" xlink:type="simple">https://binary.pensoft.net/fig/444821</uri></graphic></fig></tp:treatment-sec><tp:treatment-sec sec-type="phenology" id="SECID0EIDAE"><title>Phenology.</title><p><italic><tp:taxon-name><tp:taxon-name-part taxon-name-part-type="genus" reg="Primula">Primula</tp:taxon-name-part> <tp:taxon-name-part taxon-name-part-type="species" reg="sunhangii">sunhangii</tp:taxon-name-part></tp:taxon-name></italic> flowers from June to July.</p></tp:treatment-sec><tp:treatment-sec sec-type="etymology" id="SECID0EZDAE"><title>Etymology.</title><p>The specific epithet refers to the Chinese botanist Hang Sun.</p><p>Vernacular name: Simplified Chinese: 神农架报春; Chinese Pinyin: Shénnóngjià Bàochūn.</p></tp:treatment-sec><tp:treatment-sec sec-type="conservation status" id="SECID0E6DAE"><title>Conservation status and IUCN preliminary assessment.</title><p>The new species has only two known populations described thus far. The populations are both in subareas of Shennongjia, one in Shennongding and another in Laojunshan. Each population has ca. 40 individuals. The habitats are situated in a tourist attraction zone, with an average of 20,000 tourists visiting daily. According to IUCN red list categories and criteria, conservation status of this species should be Critically Endangered (<abbrev xmlns:xlink="http://www.w3.org/1999/xlink" xlink:title="Critically Endangered" id="ABBRID0EFEAE" xlink:type="simple">CR</abbrev>) (B2abiii).</p></tp:treatment-sec><tp:treatment-sec sec-type="Relationship with related species" id="SECID0EJEAE"><title>Relationship with related species.</title><p>Based on its glabrous, efarinose, ovate leaves, lanceolate bracts base prolonged below into auriculate appendage, and its length, <italic><tp:taxon-name><tp:taxon-name-part taxon-name-part-type="genus" reg="Primula">P.</tp:taxon-name-part> <tp:taxon-name-part taxon-name-part-type="species" reg="sunhangii">sunhangii</tp:taxon-name-part></tp:taxon-name></italic> is most morphologically similar to <italic><tp:taxon-name><tp:taxon-name-part taxon-name-part-type="genus" reg="Primula">P.</tp:taxon-name-part> <tp:taxon-name-part taxon-name-part-type="species" reg="involucrata">involucrata</tp:taxon-name-part></tp:taxon-name></italic> (<xref ref-type="bibr" rid="B4">Hu 1990</xref>; <xref ref-type="bibr" rid="B5">Hu and Kelso 1996</xref>). But <italic><tp:taxon-name><tp:taxon-name-part taxon-name-part-type="genus" reg="Primula">P.</tp:taxon-name-part> <tp:taxon-name-part taxon-name-part-type="species" reg="sunhangii">sunhangii</tp:taxon-name-part></tp:taxon-name></italic> differs from <italic><tp:taxon-name><tp:taxon-name-part taxon-name-part-type="genus" reg="Primula">P.</tp:taxon-name-part> <tp:taxon-name-part taxon-name-part-type="species" reg="involucrata">involucrata</tp:taxon-name-part></tp:taxon-name></italic> in glabrous sepal, cylindrical calyx and capsule, truncate or acute leaves base, and shorter scape (at most 3 times the leaves). (Table <xref ref-type="table" rid="T1">1</xref>).</p><table-wrap id="T1" position="float" orientation="portrait"><label>Table 1.</label><caption><p>Diagnostic morphological characters comparison between <italic><tp:taxon-name><tp:taxon-name-part taxon-name-part-type="genus" reg="Primula">Primula</tp:taxon-name-part> <tp:taxon-name-part taxon-name-part-type="species" reg="sunhangii">sunhangii</tp:taxon-name-part></tp:taxon-name></italic> and <italic><tp:taxon-name><tp:taxon-name-part taxon-name-part-type="genus" reg="Primula">P.</tp:taxon-name-part> <tp:taxon-name-part taxon-name-part-type="species" reg="involucrata">involucrata</tp:taxon-name-part></tp:taxon-name></italic>.</p></caption><table id="TID0ENSAE" rules="all"><tbody><tr><th rowspan="1" colspan="1">Characteristics</th><th rowspan="1" colspan="1">
                    <italic><tp:taxon-name><tp:taxon-name-part taxon-name-part-type="genus" reg="Primula">P.</tp:taxon-name-part> <tp:taxon-name-part taxon-name-part-type="species" reg="sunhangii">sunhangii</tp:taxon-name-part></tp:taxon-name></italic>
                  </th><th rowspan="1" colspan="1">
                    <italic><tp:taxon-name><tp:taxon-name-part taxon-name-part-type="genus" reg="Primula">P.</tp:taxon-name-part> <tp:taxon-name-part taxon-name-part-type="species" reg="involucrata">involucrata</tp:taxon-name-part></tp:taxon-name></italic>
                  </th></tr><tr><td rowspan="1" colspan="1">Base of leaves</td><td rowspan="1" colspan="1">truncate or acute</td><td rowspan="1" colspan="1">cuneate, rounded to slightly cordate</td></tr><tr><td rowspan="1" colspan="1">Sepal</td><td rowspan="1" colspan="1">glabrous</td><td rowspan="1" colspan="1">glandular ciliolate</td></tr><tr><td rowspan="1" colspan="1">Calyx shape</td><td rowspan="1" colspan="1">cylindrical</td><td rowspan="1" colspan="1">campanulate</td></tr><tr><td rowspan="1" colspan="1">Capsule shape</td><td rowspan="1" colspan="1">cylindrical</td><td rowspan="1" colspan="1">oblong</td></tr><tr><td rowspan="1" colspan="1">Ratio of scape to leaves</td><td rowspan="1" colspan="1">less than 3 times</td><td rowspan="1" colspan="1">3–5 times</td></tr></tbody></table></table-wrap><p>We performed phylogenetic analyses using nuclear ITS as well as <italic>rbcL</italic> and <italic>matK</italic> of <italic><tp:taxon-name><tp:taxon-name-part taxon-name-part-type="genus" reg="Primula">P.</tp:taxon-name-part> <tp:taxon-name-part taxon-name-part-type="species" reg="sunhangii">sunhangii</tp:taxon-name-part></tp:taxon-name></italic> and related species. Separate analyses for all three markers get six trees (ML and Bayesian) with similar structures. Combined molecular phylogenetic analyses shows that <italic><tp:taxon-name><tp:taxon-name-part taxon-name-part-type="genus" reg="Primula">P.</tp:taxon-name-part> <tp:taxon-name-part taxon-name-part-type="species" reg="sunhangii">sunhangii</tp:taxon-name-part></tp:taxon-name></italic> and <italic><tp:taxon-name><tp:taxon-name-part taxon-name-part-type="genus" reg="Primula">P.</tp:taxon-name-part> <tp:taxon-name-part taxon-name-part-type="species" reg="involucrata">involucrata</tp:taxon-name-part></tp:taxon-name></italic> are sister taxa, with high support (Fig. <xref ref-type="fig" rid="F4">4</xref>). They have 19 different sites in the 2020 bp nucleotide sequence.</p><p>These genetic results and morphological data clearly support that <italic><tp:taxon-name><tp:taxon-name-part taxon-name-part-type="genus" reg="Primula">Primula</tp:taxon-name-part> <tp:taxon-name-part taxon-name-part-type="species" reg="sunhangii">sunhangii</tp:taxon-name-part></tp:taxon-name></italic> be recognized as a distinct new species.</p><fig id="F4" position="float" orientation="portrait"><object-id xmlns:xlink="http://www.w3.org/1999/xlink" content-type="doi" xlink:type="simple">10.3897/phytokeys.156.49137.figure4</object-id><object-id xmlns:xlink="http://www.w3.org/1999/xlink" content-type="arpha" xlink:type="simple">908654FD-B223-5E61-BEFB-E2365266586D</object-id><label>Figure 4.</label><caption><p>Bayesian tree of selected species in <italic><tp:taxon-name><tp:taxon-name-part taxon-name-part-type="genus" reg="Primula">Primula</tp:taxon-name-part></tp:taxon-name></italic>, focused on Sect. <tp:taxon-name><tp:taxon-name-part taxon-name-part-type="genus" reg="Primula"/><tp:taxon-name-part taxon-name-part-type="section" reg="Aleuritia">Aleuritia</tp:taxon-name-part></tp:taxon-name>. Based on a combined sequences from nuclear ITS and <italic>rbcL</italic>, <italic>matK</italic> of cpDNA genes. Numbers above the branches represent the Bayesian posterior probabilities, and below showing the maximum likelihood values. (* multifurcation in Maximum-likelihood tree).</p></caption><graphic xmlns:xlink="http://www.w3.org/1999/xlink" xlink:href="phytokeys-156-103-g004.jpg" position="float" orientation="portrait" xlink:type="simple" id="oo_444822.jpg"><uri content-type="original_file" xlink:type="simple">https://binary.pensoft.net/fig/444822</uri></graphic></fig><table-wrap id="T2" position="float" orientation="portrait"><label>Table 2.</label><caption><p>Primers used in PCR amplification and sequencing.</p></caption><table id="TID0EHWAE" rules="all"><tbody><tr><th rowspan="1" colspan="1">DNA fragments</th><th rowspan="1" colspan="1">Primer name</th><th rowspan="1" colspan="1">5'-3' Sequences</th></tr><tr><td rowspan="2" colspan="1">ITS</td><td rowspan="1" colspan="1">ITS1</td><td rowspan="1" colspan="1">GTCCACTGAACCTTATCATTTAG</td></tr><tr><td rowspan="1" colspan="1">ITS4</td><td rowspan="1" colspan="1">TCCTCCGCTTATTGATATGC</td></tr><tr><td rowspan="2" colspan="1">rbcL</td><td rowspan="1" colspan="1">rbcLa_f</td><td rowspan="1" colspan="1">ATGTCACCACAAACAGAGACTAAAGC</td></tr><tr><td rowspan="1" colspan="1">724R</td><td rowspan="1" colspan="1">TCGCATGTACCTGCAGTAGC</td></tr><tr><td rowspan="2" colspan="1">matK</td><td rowspan="1" colspan="1">3F-KIM</td><td rowspan="1" colspan="1">CGTACAGTACTTTTGTGTTTACGAG</td></tr><tr><td rowspan="1" colspan="1">XF</td><td rowspan="1" colspan="1">TAATTTACGATCAATTCATTC</td></tr><tr><td rowspan="2" colspan="1">trnH-psbA</td><td rowspan="1" colspan="1">trnH-05</td><td rowspan="1" colspan="1">CGCGCATGGTGGATTCACAAATC</td></tr><tr><td rowspan="1" colspan="1">psbA3</td><td rowspan="1" colspan="1">GTTATGCATGAACGTAATGCTC</td></tr></tbody></table></table-wrap></tp:treatment-sec><ref-list><ref id="B4"><mixed-citation xmlns:xlink="http://www.w3.org/1999/xlink" xlink:type="simple"><person-group><name name-style="western"><surname>Hu</surname><given-names>CM</given-names></name></person-group> (<year>1990</year>) <article-title><tp:taxon-name><tp:taxon-name-part taxon-name-part-type="genus">Primula</tp:taxon-name-part></tp:taxon-name>.</article-title> In: <person-group><name name-style="western"><surname>Chen</surname><given-names>FH</given-names></name><name name-style="western"><surname>Hu</surname><given-names>CM</given-names></name></person-group> (<role>Eds</role>) <issue-title>Flora Reipublicae Popularis Sinicae, Chapter 59.</issue-title><source>Science Press, Beijing</source>, <fpage>1</fpage>–<lpage>245</lpage>.</mixed-citation></ref><ref id="B5"><mixed-citation xmlns:xlink="http://www.w3.org/1999/xlink" xlink:type="simple"><person-group><name name-style="western"><surname>Hu</surname><given-names>CM</given-names></name><name name-style="western"><surname>Kelso</surname><given-names>S</given-names></name></person-group> (<year>1996</year>) <tp:taxon-name><tp:taxon-name-part taxon-name-part-type="family">Primulaceae</tp:taxon-name-part></tp:taxon-name>. In: Wu ZY, Raven PH (Eds) Flora of China. Science Press &amp; Missouri Botanical Garden Press, Beijing &amp; St. Louis.</mixed-citation></ref></ref-list></tp:taxon-treatment>
