# Supplementary material for: Primula sunhangii (Primulaceae): a new species from Hubei, Central China
Source: PhytoKeys. 2020 Aug 21;156:103–12. doi: 10.3897/phytokeys.156.49137 (PMC7455574; doi:10.3897/phytokeys.156.49137)
Supplement: Supplementary material 1 — Taxa, specimen collection information, GenBank accession numbers of all studied samples [file phytokeys-156-103-s001.xlsx]

## Sheet: Sheet1
Species	Subgenus	Section	Sample ID	Voucher details	Collection source	Latitude (N)	Longitude (E)	Deposited herbarium	rbcL	matK	ITS	Note
Primula fasciculata Balf. f. et Word	Subgenus Aleuritia	Section Aleuritia	GXJ249	Hao 635	Xigatse, Xizang (Tibet), China	28°07′	89°16′	IBSC	JF943647	JF955710	JF977991	Yan et al., 2015
Primula gemmifera Batal.	Subgenus Aleuritia	Section Aleuritia	GXJ252	Hao 902	Deqin, Yunnan, China	28°24′	98°59′	IBSC	JF943651	JF955714	JF977994	Yan et al., 2015
Primula kialensis Franch.	Subgenus Aleuritia	Section Aleuritia	GXJ257	Hao 754	Baoxing, Sichuan, China	30°20′	102°50′	IBSC	JF943655	JF955718	JF977998	Yan et al., 2015
Primula membranifolia Franch.	Subgenus Aleuritia	Section Aleuritia	GXJ141_1	Hao & Yan 1024	Dali, Yunnan, China	25°39′	100°06′	IBSC	JF943664	JF955727	JF978007	Yan et al., 2015
Primula munroi Lindl.(Primula involucrata Wall. ex Duby)	Subgenus Aleuritia	Section Aleuritia	GXJ142	Hao & Yan 973	Muli, Sichuan, China	27°55′	101°16′	IBSC	JF943673	JF955736	JF978016	Yan et al., 2015
Primula prattii Hemsl.	Subgenus Aleuritia	Section Aleuritia	GXJ136_1	Hao & Yan 981	Muli, Sichuan, China	27°55′	101°16′	IBSC	JF943690	JF955753	JF978033	Yan et al., 2015
Primula pulchella Franch.	Subgenus Aleuritia	Section Aleuritia	GXJ113	Hao & Yan 965	Muli, Sichuan, China	27°55′	101°16′	IBSC	JF943695	JF955758	JF978038	Yan et al., 2015
Primula yunnanensis Franch.	Subgenus Aleuritia	Section Aleuritia	GXJ098	Hao & Yan 957	Luquan, Yunnan, China	25°34′	102°20′	IBSC	JF943728	JF955793	JF978069	Yan et al., 2015
Primula agleniana Balf. f. et Forr.	Subgenus Aleuritia	Section Crystallophlomis	GXJ229	GLM092491	Gongshan, Yunnan, China	27°45′	98°56′	KUN	JF943586	JF955649	JF977932	Yan et al., 2015
Primula chionantha Balf. f. et Forr.	Subgenus Aleuritia	Section Crystallophlomis	GXJ159	Hao & Yan 985	Muli, Sichuan, China	27°55′	101°16′	IBSC	JF943625	JF955688	JF977971	Yan et al., 2015
Primula denticulata Smith	Subgenus Aleuritia	Section Denticulata	GXJ189	Hao & Yan 1025	Dali, Yunnan, China	25°39′	100°06′	IBSC	JF943633	JF955696	JF977979	Yan et al., 2015
Primula bella Franch.	Subgenus Aleuritia	Section Minutissimae	GXJ095	Hao & Yan 956	Luquan, Yunnan, China	25°34′	102°20′	IBSC	JF943599	JF955662	JF977945	Yan et al., 2015
Primula bellidifolia King ex Hook. f.	Subgenus Aleuritia	Section Muscarioides	GXJ240	Hao & Wu 506	Daocheng, Sichuan, China	29°02′	100°17′	IBSC	JF943602	JF955665	JF977948	Yan et al., 2015
Primula deflexa Duthie	Subgenus Aleuritia	Section Muscarioides	GXJ137	Hao & Yan 984	Muli, Sichuan, China	27°55′	101°16′	IBSC	JF943629	JF955692	JF977975	Yan et al., 2015
Primula moupinensis Franch.	Subgenus Aleuritia	Section Petiolares	GXJ259	Hao 720	Yaoshan, Yunnan, China	27°00′	102°57′	IBSC	JF943669	JF955732	JF978012	Yan et al., 2015
Primula mallophylla Balf. f.	Subgenus Aleuritia	Section Proliferae	Y686	Y2013128	Chengkou, Chongqing, China	31°56′	108°39′	IBSC	KP638665	KP638625	KP638585	Yan et al., 2015
Primula alpicola (W. W. Smith) Stapf	Subgenus Aleuritia	Section Sikkimemsis	GXJ232	GLM-102710	Nyingchi, Xizang (Tibet), China	29°38′	94°21′	IBSC	JF943591	JF955654	JF977937	Yan et al., 2015
Primula sikkimensis Hook.	Subgenus Aleuritia	Section Sikkimemsis	GXJ147	Hao & Yan 971	Muli, Sichuan, China	27°55′	101°16′	IBSC	JF943708	JF955773	JF978051	Yan et al., 2015
Primula spicata Franch.	Subgenus Aleuritia	Section Soldanelloides	GXJ188	Hao & Yan 1026	Dali, Yunnan, China	25°39′	100°06′	IBSC	JF943718	JF955783	JF978061	Yan et al., 2015
Primula blinii Lévl.	Subgenus Aleuritia	Section Souliei	GXJ131	Hao & Yan 976	Muli, Sichuan, China	27°55′	101°16′	IBSC	JF943609	JF955672	JF977955	Yan et al., 2015
Primula sinensis Sabine ex Lindl.	Subgenus Auganthus	Section Auganthus	GXJ207	Y2010045	Emei, Sichuan, China	29°34′	103°14′	IBSC	JF943711	JF955776	JF978054	Yan et al., 2015
Primula heucherifolia Franch.	Subgenus Auganthus	Section Cortusoides	GXJ205_1	Y2010035	Emei, Sichuan, China	29°34′	103°14′	IBSC	JF943653	JF955716	JF977996	Yan et al., 2015
Primula malvacea Franch.	Subgenus Auganthus	Section Malvacea	GXJ196	Hao 1047	Yongsheng, Yunnan, China	26°41′	100°45′	IBSC	JF943660	JF955723	JF978003	Yan et al., 2015
Primula obconica Hance	Subgenus Auganthus	Section Obconicolisteri	GXJ109	Hao 297	Sangzhi, Hunan, China	29°24′	110°09′	IBSC	JF943676	JF955739	JF978019	Yan et al., 2015
Primula pycnoloba Bur. et Franch.	Subgenus Auganthus	Section Pycnoloba	GXJ237	Hao 447	Luding, Sichuan, China	29°54′	102°14′	IBSC	JF943698	JF955761	JF978041	Yan et al., 2015
Primula amethystina Franch.	Subgenus Auriculastrum	Section Amethystina	GXJ119	Hao & Yan 967	Muli, Sichuan, China	27°55′	101°16′	IBSC	JF943593	JF955656	JF977939	Yan et al., 2015
Primula chapaensis Gapnep.	Subgenus Carolinella	Section Carolinella	GXJ210	GBOWS681	Maguan, Yunnan, China	23°00′	104°23′	KUN	JF943620	JF955683	JF977966	Yan et al., 2015
Primula sunhangii T. Deng, D. G. Zhang et Jiao Sun	Subgenus Aleuritia	Section Aleuritia		Zdg20110605023	Shennongjia, Hubei, China	31°27'	110°16'	KUN	MT749277	MT749276	MT741856	sp. nov.
Omphalogramma delavayi (Franch.) Franch.	N/A	N/A	Y614	Y2013044	Dali, Yunnan, China	25°39′	100°06′	IBSC	KP638646	KP638606	KP638566	out group
Yan HF, Liu YJ, Xie XF, Zhang CY, Hu CM, Hao G, Ge XJ (2015) DNA barcoding evaluation and its taxonomic implications in the species-rich genus Primula L. in China. PLOS One 10(4): e0122903. https://doi.org/10.1371/journal.pone.0122903
